# Supplementary material for: How digital transformation curb greenwashing: Insights from fraud risk factor theory
Source: PLoS One. 2026 Feb 2;21(2):e0339282. doi: 10.1371/journal.pone.0339282 (PMC12863495; doi:10.1371/journal.pone.0339282)
Supplement: S1 Data — (XLSX) [file pone.0339282.s002.xlsx]

## Sheet: Sheet1
id	year	BloombergE	Industry1	PROVINCECODE	CITYCODE	egw1	dig1	dig2	Size	Lev	ROA1	ROE	Cashflow	FIXED	NetProfitGrowth	Board	Indep	Dual	BM	TobinQ	ListAge	Sale	Newsnum_Cont_year	distance_sphere	startyear	treat	DID	TFP_OP	TFP_LP	ASY1	ASY2
	1990				520400																			80.8185
	1990				140200																			156.42
	1990				370500																			215.107
	1990				530400																			64.8741
	1990				341100																			48.7601
	1990				450100																			6.423e-05
	1990				130500																			119.211
	1990				441900																			51.2437
	1990				520200																			178.929
	1990				530300																			118.015
	1990				620600																			164.442
	1990				620500																			237.692
	1990				330800																			192.827
	1990				520500																			150.32
	1990				320400																			114.645
	1990				231100																			416.18
	1990				130100																			0.00026595
	1990				231200																			100.357
	1990				150300																			138.797
	1990				421100																			56.4586
	1990				130300																			226.352
	1990				511000																			144.474
	1990				131000																			47.2478
	1990				230100																			0.00026164
	1990				330700																			140.817
	1990				110000																			0.00017255
	1990				341600																			221.781
	1990				370200																			0.00022573
	1990				230400																			315.536
	1990				130400																			158.135
	1990				371400																			180.048
	1990				530600																			288.099
	1990				330500																			72.7469
	1990				640500																			142.344
	1990				441500																			137.8
	1990				150700																			370.158
	1990				150500																			241.126
	1990				150800																			269.772
	1990				140100																			0.00028999
	1990				330200																			142.639
	1990				150100																			1.171e-05
	1990				140300																			80.1043
	1990				540600																			222.607
	1990				331100																			199.835
	1990				140800																			203.763
	1990				411600																			158.985
	1990				430400																			152.824
	1990				410300																			108.114
	1990				350600
	1990				620800																			246.683
	1990				321300																			112.019
	1990				340100																			0.00015025
	1990				130600																			126.851
	1990				411100																			134.546
	1990				330400																			76.3012
	1990				320800																			111.279
	1990				540500																			78.14
	1990				341200																			178.198
	1990				640300																			54.4229
	1990				361000																			198.379
	1990				411200																			212.426
	1990				430300																			44.3904
	1990				321000																			69.0217
	1990				511100																			125.645
	1990				450400																			206.445
	1990				430500																			181.843
	1990				441700																			193.244
	1990				131100																			111.217
	1990				360600																			191.382
	1990				340800																			136.464
	1990				230700																			276.803
	1990				610900																			184.408
	1990				430600																			126.819
	1990				650500																			489.768
	1990				320700																			0.00010946
	1990				210600																			200.995
	1990				360500																			199.463
	1990				610600																			254.428
	1990				640200																			56.8409
	1990				360200																			123.854
	1990				371200
	1990				320600																			99.8599
	1990				632500																			109.905
	1990				370600																			182.085
	1990				210100																			0.00026731
	1990				500000																			6.36e-05
	1990				230500																			261.629
	1990				540100																			0.00027927
	1990				120000																			0.0003146
	1990				340600																			233.825
	1990				420900																			52.4084
	1990				450900																			170.251
	1990				431000																			273.444
	1990				420300																			256.77
	1990				371000																			223.018
	1990				620400																			60.2758
	1990				620100																			0.00015874
	1990				450600																			82.4619
	1990				510600																			61.3667
	1990				150600																			216.181
	1990				210300																			74.3971
	1990				220600																			246.829
	1990				620300																			214.606
	1990				441400																			286.475
	1990				441200																			82.3331
	1990				530900																			299.867
	1990				341000																			189.542
	1990				620700																			281.992
	1990				440100																			5.744e-05
	1990				621100																			89.1655
	1990				430200																			48.5559
	1990				310000																			0.00014615
	1990				451200																			210.599
	1990				610300																			156.241
	1990				450500																			0.00010373
	1990				441300																			73.084
	1990				230200																			0.00021136
	1990				440900																			187.737
	1990				340400																			92.0536
	1990				431300																			109.951
	1990				510900																			141.968
	1990				511500																			206.132
	1990				320100																			0.00015592
	1990				141000																			218.403
	1990				411000																			81.8664
	1990				360900																			152.208
	1990				440300																			6.924e-05
	1990				230300																			133.858
	1990				630100																			0.00036082
	1990				441800																			65.0717
	1990				510700																			107.61
	1990				450300																			327.049
	1990				511800																			121.892
	1990				220800																			209.802
	1990				511900																			256.845
	1990				370400																			175.118
	1990				451000																			215.494
	1990				211200																			64.4539
	1990				360400																			0.00029096
	1990				230900																			173.125
	1990				445100																			290.102
	1990				451300																			135.618
	1990				370700																			130.448
	1990				511600																			99.576
	1990				210400																			46.668
	1990				640400																			216.557
	1990				410600																			126.739
	1990				210900																			153.483
	1990				410100																			0.00033162
	1990				440200																			189.89
	1990				320200																			114.126
	1990				451100																			223.433
	1990				610200																			61.7567
	1990				421000																			200.067
	1990				321200																			114.766
	1990				350900																			70.3984
	1990				331000																			212.272
	1990				640100																			0.00022081
	1990				350100																			0.00030617
	1990				445300																			127.095
	1990				431100																			240.038
	1990				430100																			8.008e-05
	1990				420100																			0.00027969
	1990				610100																			0.00020722
	1990				371600																			201.145
	1990				442000																			68.3735
	1990				370100																			271.093
	1990				350200																			214.901
	1990				430800																			259.486
	1990				630200																			31.7932
	1990				231000																			0.0002491
	1990				530700																			342.787
	1990				441600																			148.867
	1990				211300																			250.715
	1990				410500																			165.711
	1990				610500																			55.1798
	1990				230800																			255.768
	1990				410400																			116.118
	1990				370800																			256.624
	1990				350800																			254.231
	1990				440700																			64.0411
	1990				620900																			449.772
	1990				220700																			152.27
	1990				460400																			158.108
	1990				512000																			78.5274
	1990				150200																			162.107
	1990				220500																			205.562
	1990				350700																			128.104
	1990				210500																			28.1019
	1990				140700																			27.1693
	1990				340500																			51.0788
	1990				410900																			170.205
	1990				320900																			163.48
	1990				361100																			234.405
	1990				371700																			177.496
	1990				210800																			152.374
	1990				220300																			180.726
	1990				211000																			49.3458
	1990				460200																			0.00022408
	1990				440400																			58.0426
	1990				150900																			117.5
	1990				211100																			131.75
	1990				140500																			108.457
	1990				611000																			104.024
	1990				341400
	1990				370900																			263.06
	1990				420500																			289.01
	1990				511300																			147.947
	1990				610400																			21.2531
	1990				460100																			203.168
	1990				371300																			97.0912
	1990				341500																			67.4959
	1990				371100																			95.374
	1990				411700																			196.438
	1990				350400																			166.782
	1990				340700																			112.061
	1990				511700																			202.957
	1990				460300																			198.976
	1990				341800																			124.371
	1990				420600																			260.406
	1990				510100																			0.00020021
	1990				450800																			130.327
	1990				230600																			123.818
	1990				510300																			160.647
	1990				130700																			160.641
	1990				520300																			123.452
	1990				150400																			334.034
	1990				510400																			221.508
	1990				421200																			83.5689
	1990				360100																			114.472
	1990				410800																			62.6031
	1990				650200																			290.782
	1990				450200																			199.644
	1990				220100																			240.689
	1990				440500																			283.381
	1990				130800																			175.766
	1990				360800																			237.326
	1990				210700																			205.552
	1990				530100																			0.00010216
	1990				445200																			261.906
	1990				520100																			0.0003053
	1990				440800																			130.4
	1990				451400																			113.871
	1990				530800																			296.902
	1990				321100																			60.8846
	1990				360700																			332.017
	1990				420700																			60.8252
	1990				350500																			147.324
	1990				440600																			18.8898
	1990				430900																			67.5809
	1990				330100																			0.00032963
	1990				411500																			174.049
	1990				621200																			312.099
	1990				431200																			297.77
	1990				610700																			226.915
	1990				410200																			62.6374
	1990				140600																			162.676
	1990				520600																			280.418
	1990				411300																			220.038
	1990				341300																			204.472
	1990				220400																			192.842
	1990				420200																			82.8662
	1990				330600																			42.9677
	1990				330300																			254.785
	1990				510500																			132.326
	1990				350300																			74.8241
	1990				430700																			150.381
	1990				340200																			85.696
	1990				320300																			182.995
	1990				540200																			219.596
	1990				621000																			192.569
	1990				141100																			129.753
	1990				511400																			67.3023
	1990				320500																			84.7433
	1990				130200																			103.429
	1990				130900																			92.6636
	1990				610800																			250.607
	1990				650400																			159.966
	1990				420800																			206.979
	1990				330900																			155.196
	1990				540400																			313.781
	1990				140900																			62.7486
	1990				340300																			122.7
	1990				360300																			112.456
	1990				371500																			222.231
	1990				370300																			224.175
	1990				421300																			150.36
	1990				650100																			0.00030483
	1990				140400																			167.455
	1990				411400																			189.58
	1990				530500																			371.512
	1990				510800																			259.849
	1990				210200																			334.677
	1990				341700																			130.953
	1990				220200																			218.53
	1990				540300																			604.368
	1990				211400																			244.689
	1990				450700																			73.514
	1990				620200																			464.622
	1990				410700																			67.6908
	1991				411100																			134.546
	1991				220600																			246.829
	1991				370500																			215.107
	1991				511300																			147.947
	1991				140100																			0.00028999
	1991				420300																			256.77
	1991				450900																			170.251
	1991				361000																			198.379
	1991				520400																			80.8185
	1991				460400																			158.108
	1991				330600																			42.9677
	1991				130400																			158.135
	1991				640400																			216.557
	1991				321100																			60.8846
	1991				140400																			167.455
	1991				410200																			62.6374
	1991				360600																			191.382
	1991				430600																			126.819
	1991				540100																			0.00027927
	1991				421000																			200.067
	1991				330800																			192.827
	1991				330300																			254.785
	1991				320500																			84.7433
	1991				620500																			237.692
	1991				150400																			334.034
	1991				210500																			28.1019
	1991				110000																			0.00017255
	1991				320600																			99.8599
	1991				411400																			189.58
	1991				211300																			250.715
	1991				420900																			52.4084
	1991				231000																			0.0002491
	1991				140600																			162.676
	1991				220200																			218.53
	1991				610800																			250.607
	1991				511400																			67.3023
	1991				512000																			78.5274
	1991				321000																			69.0217
	1991				520100																			0.0003053
	1991				320800																			111.279
	1991				451200																			210.599
	1991				130200																			103.429
	1991				150100																			1.171e-05
	1991				430900																			67.5809
	1991				370600																			182.085
	1991				340600																			233.825
	1991				210600																			200.995
	1991				410400																			116.118
	1991				141000																			218.403
	1991				330200																			142.639
	1991				530400																			64.8741
	1991				140300																			80.1043
	1991				220100																			240.689
	1991				211400																			244.689
	1991				441700																			193.244
	1991				150900																			117.5
	1991				130600																			126.851
	1991				540400																			313.781
	1991				621100																			89.1655
	1991				431000																			273.444
	1991				441300																			73.084
	1991				610900																			184.408
	1991				410100																			0.00033162
	1991				421300																			150.36
	1991				620700																			281.992
	1991				420200																			82.8662
	1991				520600																			280.418
	1991				371000																			223.018
	1991				451100																			223.433
	1991				650200																			290.782
	1991				341600																			221.781
	1991				440700																			64.0411
	1991				430400																			152.824
	1991				230500																			261.629
	1991				210200																			334.677
	1991				511100																			125.645
	1991				445200																			261.906
	1991				440300																			6.924e-05
	1991				421100																			56.4586
	1991				341800																			124.371
	1991				650400																			159.966
	1991				441800																			65.0717
	1991				371200
	1991				120000																			0.0003146
	1991				420700																			60.8252
	1991				640300																			54.4229
	1991				140500																			108.457
	1991				410800																			62.6031
	1991				130900																			92.6636
	1991				350300																			74.8241
	1991				371400																			180.048
	1991				451300																			135.618
	1991				441600																			148.867
	1991				450300																			327.049
	1991				510300																			160.647
	1991				210400																			46.668
	1991				620400																			60.2758
	1991				371300																			97.0912
	1991				530600																			288.099
	1991				445100																			290.102
	1991				230100																			0.00026164
	1991				410900																			170.205
	1991				511000																			144.474
	1991				341100																			48.7601
	1991				361100																			234.405
	1991				530700																			342.787
	1991				330500																			72.7469
	1991				350200																			214.901
	1991				420500																			289.01
	1991				610600																			254.428
	1991				340700																			112.061
	1991				370900																			263.06
	1991				411300																			220.038
	1991				420800																			206.979
	1991				630100																			0.00036082
	1991				430300																			44.3904
	1991				620300																			214.606
	1991				140900																			62.7486
	1991				431300																			109.951
	1991				231100																			416.18
	1991				610500																			55.1798
	1991				150500																			241.126
	1991				211200																			64.4539
	1991				510900																			141.968
	1991				350800																			254.231
	1991				440200																			189.89
	1991				540600																			222.607
	1991				410700																			67.6908
	1991				330400																			76.3012
	1991				410600																			126.739
	1991				370400																			175.118
	1991				310000																			0.00014615
	1991				450200																			199.644
	1991				520500																			150.32
	1991				511800																			121.892
	1991				441900																			51.2437
	1991				440900																			187.737
	1991				610400																			21.2531
	1991				442000																			68.3735
	1991				320700																			0.00010946
	1991				371600																			201.145
	1991				350100																			0.00030617
	1991				451400																			113.871
	1991				341700																			130.953
	1991				620100																			0.00015874
	1991				411600																			158.985
	1991				510100																			0.00020021
	1991				510700																			107.61
	1991				430100																			8.008e-05
	1991				530900																			299.867
	1991				440100																			5.744e-05
	1991				360900																			152.208
	1991				611000																			104.024
	1991				330700																			140.817
	1991				650100																			0.00030483
	1991				632500																			109.905
	1991				340500																			51.0788
	1991				230300																			133.858
	1991				510800																			259.849
	1991				320200																			114.126
	1991				321200																			114.766
	1991				340800																			136.464
	1991				220700																			152.27
	1991				230900																			173.125
	1991				341200																			178.198
	1991				220500																			205.562
	1991				360700																			332.017
	1991				210300																			74.3971
	1991				331000																			212.272
	1991				411200																			212.426
	1991				220400																			192.842
	1991				350600
	1991				210700																			205.552
	1991				360100																			114.472
	1991				421200																			83.5689
	1991				450500																			0.00010373
	1991				530100																			0.00010216
	1991				140200																			156.42
	1991				620200																			464.622
	1991				340400																			92.0536
	1991				440500																			283.381
	1991				340200																			85.696
	1991				211000																			49.3458
	1991				511900																			256.845
	1991				450600																			82.4619
	1991				420600																			260.406
	1991				540200																			219.596
	1991				460300																			198.976
	1991				320100																			0.00015592
	1991				610100																			0.00020722
	1991				411000																			81.8664
	1991				441400																			286.475
	1991				640100																			0.00022081
	1991				441200																			82.3331
	1991				331100																			199.835
	1991				150700																			370.158
	1991				510400																			221.508
	1991				360500																			199.463
	1991				360300																			112.456
	1991				530800																			296.902
	1991				540500																			78.14
	1991				440600																			18.8898
	1991				130500																			119.211
	1991				450800																			130.327
	1991				450100																			6.423e-05
	1991				230400																			315.536
	1991				370200																			0.00022573
	1991				370100																			271.093
	1991				610200																			61.7567
	1991				230700																			276.803
	1991				450400																			206.445
	1991				610300																			156.241
	1991				341300																			204.472
	1991				150600																			216.181
	1991				130100																			0.00026595
	1991				220300																			180.726
	1991				430500																			181.843
	1991				620600																			164.442
	1991				510600																			61.3667
	1991				430800																			259.486
	1991				130700																			160.641
	1991				340300																			122.7
	1991				130800																			175.766
	1991				371100																			95.374
	1991				130300																			226.352
	1991				360800																			237.326
	1991				610700																			226.915
	1991				350700																			128.104
	1991				440400																			58.0426
	1991				620900																			449.772
	1991				640200																			56.8409
	1991				511500																			206.132
	1991				350400																			166.782
	1991				640500																			142.344
	1991				370700																			130.448
	1991				230600																			123.818
	1991				411700																			196.438
	1991				430200																			48.5559
	1991				410500																			165.711
	1991				520200																			178.929
	1991				410300																			108.114
	1991				445300																			127.095
	1991				341400
	1991				431200																			297.77
	1991				621200																			312.099
	1991				621000																			192.569
	1991				371500																			222.231
	1991				230200																			0.00021136
	1991				630200																			31.7932
	1991				341000																			189.542
	1991				500000																			6.36e-05
	1991				330100																			0.00032963
	1991				141100																			129.753
	1991				210800																			152.374
	1991				350900																			70.3984
	1991				140700																			27.1693
	1991				511700																			202.957
	1991				420100																			0.00027969
	1991				320900																			163.48
	1991				371700																			177.496
	1991				650500																			489.768
	1991				530300																			118.015
	1991				510500																			132.326
	1991				211100																			131.75
	1991				131000																			47.2478
	1991				210100																			0.00026731
	1991				220800																			209.802
	1991				370800																			256.624
	1991				460200																			0.00022408
	1991				370300																			224.175
	1991				321300																			112.019
	1991				520300																			123.452
	1991				350500																			147.324
	1991				620800																			246.683
	1991				320300																			182.995
	1991				150300																			138.797
	1991				340100																			0.00015025
	1991				511600																			99.576
	1991				460100																			203.168
	1991				330900																			155.196
	1991				441500																			137.8
	1991				451000																			215.494
	1991				360200																			123.854
	1991				430700																			150.381
	1991				210900																			153.483
	1991				431100																			240.038
	1991				150800																			269.772
	1991				440800																			130.4
	1991				341500																			67.4959
	1991				320400																			114.645
	1991				360400																			0.00029096
	1991				231200																			100.357
	1991				131100																			111.217
	1991				150200																			162.107
	1991				530500																			371.512
	1991				230800																			255.768
	1991				450700																			73.514
	1991				140800																			203.763
	1991				411500																			174.049
	1991				540300																			604.368
	1992				511000																			144.474
	1992				540300																			604.368
	1992				421000																			200.067
	1992				640500																			142.344
	1992				430100																			8.008e-05
	1992				430600																			126.819
	1992				620600																			164.442
	1992				130300																			226.352
	1992				330900																			155.196
	1992				420500																			289.01
	1992				440400																			58.0426
	1992				340500																			51.0788
	1992				110000																			0.00017255
	1992				511600																			99.576
	1992				371700																			177.496
	1992				371600																			201.145
	1992				431300																			109.951
	1992				150300																			138.797
	1992				610900																			184.408
	1992				370300																			224.175
	1992				330700																			140.817
	1992				320600																			99.8599
	1992				511300																			147.947
	1992				341400
	1992				370100																			271.093
	1992				350300																			74.8241
	1992				150800																			269.772
	1992				220800																			209.802
	1992				140700																			27.1693
	1992				441800																			65.0717
	1992				150500																			241.126
	1992				230900																			173.125
	1992				520200																			178.929
	1992				420900																			52.4084
	1992				350900																			70.3984
	1992				341300																			204.472
	1992				520500																			150.32
	1992				530700																			342.787
	1992				150100																			1.171e-05
	1992				340100																			0.00015025
	1992				210600																			200.995
	1992				330100																			0.00032963
	1992				511900																			256.845
	1992				141100																			129.753
	1992				140500																			108.457
	1992				430900																			67.5809
	1992				410400																			116.118
	1992				451300																			135.618
	1992				510800																			259.849
	1992				360400																			0.00029096
	1992				411400																			189.58
	1992				610100																			0.00020722
	1992				530900																			299.867
	1992				445300																			127.095
	1992				450300																			327.049
	1992				460100																			203.168
	1992				530400																			64.8741
	1992				442000																			68.3735
	1992				420100																			0.00027969
	1992				370200																			0.00022573
	1992				460400																			158.108
	1992				130500																			119.211
	1992				341000																			189.542
	1992				540100																			0.00027927
	1992				540600																			222.607
	1992				130900																			92.6636
	1992				320400																			114.645
	1992				230600																			123.818
	1992				360800																			237.326
	1992				231000																			0.0002491
	1992				441300																			73.084
	1992				210300																			74.3971
	1992				330500																			72.7469
	1992				340800																			136.464
	1992				320900																			163.48
	1992				331100																			199.835
	1992				410800																			62.6031
	1992				320300																			182.995
	1992				421300																			150.36
	1992				540200																			219.596
	1992				321200																			114.766
	1992				211100																			131.75
	1992				420800																			206.979
	1992				440100																			5.744e-05
	1992				540400																			313.781
	1992				320200																			114.126
	1992				230500																			261.629
	1992				371500																			222.231
	1992				445100																			290.102
	1992				220700																			152.27
	1992				620100																			0.00015874
	1992				610800																			250.607
	1992				431200																			297.77
	1992				231200																			100.357
	1992				371000																			223.018
	1992				430700																			150.381
	1992				230400																			315.536
	1992				340600																			233.825
	1992				441600																			148.867
	1992				130100																			0.00026595
	1992				450600																			82.4619
	1992				350800																			254.231
	1992				130800																			175.766
	1992				211400																			244.689
	1992				150600																			216.181
	1992				330400																			76.3012
	1992				450100																			6.423e-05
	1992				431100																			240.038
	1992				220400																			192.842
	1992				540500																			78.14
	1992				610400																			21.2531
	1992				370400																			175.118
	1992				211300																			250.715
	1992				130700																			160.641
	1992				520100																			0.0003053
	1992				371300																			97.0912
	1992				411200																			212.426
	1992				360500																			199.463
	1992				530100																			0.00010216
	1992				620700																			281.992
	1992				460300																			198.976
	1992				520400																			80.8185
	1992				210700																			205.552
	1992				650100																			0.00030483
	1992				640100																			0.00022081
	1992				320100																			0.00015592
	1992				350100																			0.00030617
	1992				220500																			205.562
	1992				341500																			67.4959
	1992				210400																			46.668
	1992				130600																			126.851
	1992				320500																			84.7433
	1992				420300																			256.77
	1992				611000																			104.024
	1992				330200																			142.639
	1992				321100																			60.8846
	1992				621000																			192.569
	1992				361100																			234.405
	1992				632500																			109.905
	1992				231100																			416.18
	1992				430800																			259.486
	1992				520600																			280.418
	1992				621100																			89.1655
	1992				441500																			137.8
	1992				321000																			69.0217
	1992				371100																			95.374
	1992				451200																			210.599
	1992				640400																			216.557
	1992				441700																			193.244
	1992				350400																			166.782
	1992				650200																			290.782
	1992				430300																			44.3904
	1992				411500																			174.049
	1992				341800																			124.371
	1992				530300																			118.015
	1992				140600																			162.676
	1992				220600																			246.829
	1992				370800																			256.624
	1992				140400																			167.455
	1992				411300																			220.038
	1992				140300																			80.1043
	1992				510100																			0.00020021
	1992				610300																			156.241
	1992				441400																			286.475
	1992				620500																			237.692
	1992				211200																			64.4539
	1992				530500																			371.512
	1992				510500																			132.326
	1992				630100																			0.00036082
	1992				340700																			112.061
	1992				440300																			6.924e-05
	1992				512000																			78.5274
	1992				330600																			42.9677
	1992				510900																			141.968
	1992				150200																			162.107
	1992				321300																			112.019
	1992				440800																			130.4
	1992				620800																			246.683
	1992				445200																			261.906
	1992				610600																			254.428
	1992				420700																			60.8252
	1992				350200																			214.901
	1992				360100																			114.472
	1992				621200																			312.099
	1992				441900																			51.2437
	1992				410300																			108.114
	1992				140800																			203.763
	1992				150700																			370.158
	1992				430400																			152.824
	1992				420200																			82.8662
	1992				610200																			61.7567
	1992				450800																			130.327
	1992				630200																			31.7932
	1992				360300																			112.456
	1992				530600																			288.099
	1992				350500																			147.324
	1992				341700																			130.953
	1992				460200																			0.00022408
	1992				450200																			199.644
	1992				360700																			332.017
	1992				440700																			64.0411
	1992				640200																			56.8409
	1992				620300																			214.606
	1992				450900																			170.251
	1992				441200																			82.3331
	1992				620400																			60.2758
	1992				130400																			158.135
	1992				130200																			103.429
	1992				510700																			107.61
	1992				131100																			111.217
	1992				361000																			198.379
	1992				450700																			73.514
	1992				410500																			165.711
	1992				230100																			0.00026164
	1992				220100																			240.689
	1992				431000																			273.444
	1992				610700																			226.915
	1992				360600																			191.382
	1992				500000																			6.36e-05
	1992				371400																			180.048
	1992				331000																			212.272
	1992				341100																			48.7601
	1992				370900																			263.06
	1992				341600																			221.781
	1992				230200																			0.00021136
	1992				140900																			62.7486
	1992				410100																			0.00033162
	1992				410900																			170.205
	1992				371200
	1992				370700																			130.448
	1992				440500																			283.381
	1992				320700																			0.00010946
	1992				451100																			223.433
	1992				530800																			296.902
	1992				430500																			181.843
	1992				411700																			196.438
	1992				450500																			0.00010373
	1992				650400																			159.966
	1992				511800																			121.892
	1992				451000																			215.494
	1992				510600																			61.3667
	1992				511100																			125.645
	1992				440200																			189.89
	1992				320800																			111.279
	1992				411000																			81.8664
	1992				410700																			67.6908
	1992				230800																			255.768
	1992				430200																			48.5559
	1992				340200																			85.696
	1992				511500																			206.132
	1992				650500																			489.768
	1992				640300																			54.4229
	1992				210500																			28.1019
	1992				510300																			160.647
	1992				421100																			56.4586
	1992				421200																			83.5689
	1992				360200																			123.854
	1992				220300																			180.726
	1992				150900																			117.5
	1992				140100																			0.00028999
	1992				350600
	1992				520300																			123.452
	1992				341200																			178.198
	1992				150400																			334.034
	1992				370600																			182.085
	1992				350700																			128.104
	1992				211000																			49.3458
	1992				411100																			134.546
	1992				510400																			221.508
	1992				620900																			449.772
	1992				410600																			126.739
	1992				310000																			0.00014615
	1992				360900																			152.208
	1992				620200																			464.622
	1992				340400																			92.0536
	1992				330800																			192.827
	1992				420600																			260.406
	1992				511400																			67.3023
	1992				210100																			0.00026731
	1992				131000																			47.2478
	1992				440600																			18.8898
	1992				440900																			187.737
	1992				410200																			62.6374
	1992				451400																			113.871
	1992				511700																			202.957
	1992				210800																			152.374
	1992				140200																			156.42
	1992				120000																			0.0003146
	1992				370500																			215.107
	1992				411600																			158.985
	1992				330300																			254.785
	1992				210200																			334.677
	1992				610500																			55.1798
	1992				210900																			153.483
	1992				340300																			122.7
	1992				230700																			276.803
	1992				141000																			218.403
	1992				450400																			206.445
	1992				230300																			133.858
	1992				220200																			218.53
	1993				310000																			0.00014615
	1993				620100																			0.00015874
	1993				610600																			254.428
	1993				520200																			178.929
	1993				321100																			60.8846
	1993				370500																			215.107
	1993				411200																			212.426
	1993				430500																			181.843
	1993				610100																			0.00020722
	1993				150300																			138.797
	1993				350900																			70.3984
	1993				220400																			192.842
	1993				321200																			114.766
	1993				370200																			0.00022573
	1993				610300																			156.241
	1993				131100																			111.217
	1993				130800																			175.766
	1993				430600																			126.819
	1993				632500																			109.905
	1993				610900																			184.408
	1993				451400																			113.871
	1993				430400																			152.824
	1993				620600																			164.442
	1993				520600																			280.418
	1993				420200																			82.8662
	1993				620700																			281.992
	1993				510500																			132.326
	1993				230900																			173.125
	1993				450500																			0.00010373
	1993				540100																			0.00027927
	1993				220600																			246.829
	1993				620500																			237.692
	1993				320200																			114.126
	1993				410300																			108.114
	1993				211200																			64.4539
	1993				340800																			136.464
	1993				441500																			137.8
	1993				450200																			199.644
	1993				630100																			0.00036082
	1993				220100																			240.689
	1993				431100																			240.038
	1993				640100																			0.00022081
	1993				620800																			246.683
	1993				150900																			117.5
	1993				440600																			18.8898
	1993				230300																			133.858
	1993				431000																			273.444
	1993				220800																			209.802
	1993				341800																			124.371
	1993				420300																			256.77
	1993				441700																			193.244
	1993				140500																			108.457
	1993				441800																			65.0717
	1993				211000																			49.3458
	1993				450700																			73.514
	1993				330400																			76.3012
	1993				421000																			200.067
	1993				540300																			604.368
	1993				420900																			52.4084
	1993				210400																			46.668
	1993				140200																			156.42
	1993				445300																			127.095
	1993				350500																			147.324
	1993				510100																			0.00020021
	1993				210300																			74.3971
	1993				430800																			259.486
	1993				140100																			0.00028999
	1993				320700																			0.00010946
	1993				110000																			0.00017255
	1993				321000																			69.0217
	1993				371400																			180.048
	1993				630200																			31.7932
	1993				440500																			283.381
	1993				512000																			78.5274
	1993				410400																			116.118
	1993				650500																			489.768
	1993				150200																			162.107
	1993				350800																			254.231
	1993				410600																			126.739
	1993				500000																			6.36e-05
	1993				610400																			21.2531
	1993				530500																			371.512
	1993				350700																			128.104
	1993				441400																			286.475
	1993				420700																			60.8252
	1993				320900																			163.48
	1993				211300																			250.715
	1993				330900																			155.196
	1993				340300																			122.7
	1993				210500																			28.1019
	1993				140700																			27.1693
	1993				150600																			216.181
	1993				330800																			192.827
	1993				441300																			73.084
	1993				230100																			0.00026164
	1993				421200																			83.5689
	1993				370700																			130.448
	1993				141100																			129.753
	1993				231100																			416.18
	1993				640200																			56.8409
	1993				211400																			244.689
	1993				451000																			215.494
	1993				130300																			226.352
	1993				611000																			104.024
	1993				530600																			288.099
	1993				231200																			100.357
	1993				140900																			62.7486
	1993				370300																			224.175
	1993				370800																			256.624
	1993				140800																			203.763
	1993				621100																			89.1655
	1993				320800																			111.279
	1993				410900																			170.205
	1993				511700																			202.957
	1993				440700																			64.0411
	1993				220500																			205.562
	1993				330100																			0.00032963
	1993				420800																			206.979
	1993				341100																			48.7601
	1993				340400																			92.0536
	1993				150500																			241.126
	1993				371100																			95.374
	1993				640300																			54.4229
	1993				450800																			130.327
	1993				150700																			370.158
	1993				320100																			0.00015592
	1993				610700																			226.915
	1993				130600																			126.851
	1993				220300																			180.726
	1993				540400																			313.781
	1993				420100																			0.00027969
	1993				340700																			112.061
	1993				510600																			61.3667
	1993				411600																			158.985
	1993				411500																			174.049
	1993				331100																			199.835
	1993				440900																			187.737
	1993				360800																			237.326
	1993				120000																			0.0003146
	1993				520100																			0.0003053
	1993				430300																			44.3904
	1993				620400																			60.2758
	1993				431300																			109.951
	1993				230200																			0.00021136
	1993				371300																			97.0912
	1993				341700																			130.953
	1993				460400																			158.108
	1993				511000																			144.474
	1993				530400																			64.8741
	1993				210200																			334.677
	1993				340500																			51.0788
	1993				230600																			123.818
	1993				430100																			8.008e-05
	1993				210800																			152.374
	1993				410500																			165.711
	1993				150100																			1.171e-05
	1993				361000																			198.379
	1993				210700																			205.552
	1993				130400																			158.135
	1993				141000																			218.403
	1993				460200																			0.00022408
	1993				650100																			0.00030483
	1993				540600																			222.607
	1993				511100																			125.645
	1993				440300																			6.924e-05
	1993				445200																			261.906
	1993				620300																			214.606
	1993				341400
	1993				360400																			0.00029096
	1993				511400																			67.3023
	1993				361100																			234.405
	1993				440400																			58.0426
	1993				150800																			269.772
	1993				320400																			114.645
	1993				430700																			150.381
	1993				520500																			150.32
	1993				441200																			82.3331
	1993				621000																			192.569
	1993				330600																			42.9677
	1993				341600																			221.781
	1993				520400																			80.8185
	1993				220700																			152.27
	1993				360600																			191.382
	1993				511800																			121.892
	1993				530300																			118.015
	1993				530800																			296.902
	1993				341000																			189.542
	1993				360300																			112.456
	1993				411000																			81.8664
	1993				371200
	1993				340100																			0.00015025
	1993				421100																			56.4586
	1993				640500																			142.344
	1993				410800																			62.6031
	1993				420500																			289.01
	1993				210900																			153.483
	1993				530100																			0.00010216
	1993				620200																			464.622
	1993				420600																			260.406
	1993				330500																			72.7469
	1993				350100																			0.00030617
	1993				230700																			276.803
	1993				621200																			312.099
	1993				350300																			74.8241
	1993				370900																			263.06
	1993				410700																			67.6908
	1993				371500																			222.231
	1993				440100																			5.744e-05
	1993				640400																			216.557
	1993				411300																			220.038
	1993				330700																			140.817
	1993				441900																			51.2437
	1993				410100																			0.00033162
	1993				320300																			182.995
	1993				370600																			182.085
	1993				440200																			189.89
	1993				540200																			219.596
	1993				230800																			255.768
	1993				130900																			92.6636
	1993				330300																			254.785
	1993				210600																			200.995
	1993				331000																			212.272
	1993				341500																			67.4959
	1993				450100																			6.423e-05
	1993				445100																			290.102
	1993				360100																			114.472
	1993				620900																			449.772
	1993				511500																			206.132
	1993				511900																			256.845
	1993				340600																			233.825
	1993				510400																			221.508
	1993				442000																			68.3735
	1993				510900																			141.968
	1993				360500																			199.463
	1993				321300																			112.019
	1993				610200																			61.7567
	1993				540500																			78.14
	1993				330200																			142.639
	1993				451100																			223.433
	1993				511300																			147.947
	1993				320600																			99.8599
	1993				451200																			210.599
	1993				430200																			48.5559
	1993				431200																			297.77
	1993				451300																			135.618
	1993				140400																			167.455
	1993				320500																			84.7433
	1993				510700																			107.61
	1993				511600																			99.576
	1993				130700																			160.641
	1993				340200																			85.696
	1993				460300																			198.976
	1993				230500																			261.629
	1993				371600																			201.145
	1993				211100																			131.75
	1993				130500																			119.211
	1993				450400																			206.445
	1993				411100																			134.546
	1993				230400																			315.536
	1993				411400																			189.58
	1993				350200																			214.901
	1993				370100																			271.093
	1993				440800																			130.4
	1993				530700																			342.787
	1993				610800																			250.607
	1993				450300																			327.049
	1993				650200																			290.782
	1993				370400																			175.118
	1993				430900																			67.5809
	1993				610500																			55.1798
	1993				360700																			332.017
	1993				220200																			218.53
	1993				341200																			178.198
	1993				350400																			166.782
	1993				421300																			150.36
	1993				460100																			203.168
	1993				410200																			62.6374
	1993				450900																			170.251
	1993				441600																			148.867
	1993				411700																			196.438
	1993				360900																			152.208
	1993				520300																			123.452
	1993				130100																			0.00026595
	1993				130200																			103.429
	1993				371700																			177.496
	1993				360200																			123.854
	1993				530900																			299.867
	1993				350600
	1993				140600																			162.676
	1993				150400																			334.034
	1993				510300																			160.647
	1993				131000																			47.2478
	1993				231000																			0.0002491
	1993				450600																			82.4619
	1993				510800																			259.849
	1993				210100																			0.00026731
	1993				341300																			204.472
	1993				650400																			159.966
	1993				140300																			80.1043
	1993				371000																			223.018
	1994				430400																			152.824
	1994				440300																			6.924e-05
	1994				330900																			155.196
	1994				430100																			8.008e-05
	1994				411400																			189.58
	1994				441500																			137.8
	1994				460300																			198.976
	1994				341200																			178.198
	1994				420200																			82.8662
	1994				410400																			116.118
	1994				620700																			281.992
	1994				230900																			173.125
	1994				131100																			111.217
	1994				511700																			202.957
	1994				140600																			162.676
	1994				530100																			0.00010216
	1994				320700																			0.00010946
	1994				140700																			27.1693
	1994				530700																			342.787
	1994				540200																			219.596
	1994				370600																			182.085
	1994				620600																			164.442
	1994				370300																			224.175
	1994				330700																			140.817
	1994				220400																			192.842
	1994				220300																			180.726
	1994				610900																			184.408
	1994				510500																			132.326
	1994				450300																			327.049
	1994				210100																			0.00026731
	1994				331100																			199.835
	1994				350900																			70.3984
	1994				511800																			121.892
	1994				610800																			250.607
	1994				441200																			82.3331
	1994				411600																			158.985
	1994				530600																			288.099
	1994				150200																			162.107
	1994				150900																			117.5
	1994				530400																			64.8741
	1994				440400																			58.0426
	1994				150400																			334.034
	1994				530900																			299.867
	1994				540300																			604.368
	1994				621100																			89.1655
	1994				445100																			290.102
	1994				540100																			0.00027927
	1994				130900																			92.6636
	1994				430500																			181.843
	1994				230800																			255.768
	1994				231100																			416.18
	1994				371500																			222.231
	1994				150500																			241.126
	1994				340500																			51.0788
	1994				620800																			246.683
	1994				510300																			160.647
	1994				330400																			76.3012
	1994				341400
	1994				231000																			0.0002491
	1994				610600																			254.428
	1994				220200																			218.53
	1994				140400																			167.455
	1994				441400																			286.475
	1994				320500																			84.7433
	1994				620400																			60.2758
	1994				620900																			449.772
	1994				610500																			55.1798
	1994				220700																			152.27
	1994				330500																			72.7469
	1994				610300																			156.241
	1994				650400																			159.966
	1994				130300																			226.352
	1994				630100																			0.00036082
	1994				140300																			80.1043
	1994				520400																			80.8185
	1994				411300																			220.038
	1994				350100																			0.00030617
	1994				520600																			280.418
	1994				360700																			332.017
	1994				621200																			312.099
	1994				511500																			206.132
	1994				420300																			256.77
	1994				321100																			60.8846
	1994				430900																			67.5809
	1994				650500																			489.768
	1994				340800																			136.464
	1994				420700																			60.8252
	1994				210600																			200.995
	1994				411700																			196.438
	1994				141000																			218.403
	1994				330600																			42.9677
	1994				440200																			189.89
	1994				410500																			165.711
	1994				411500																			174.049
	1994				420800																			206.979
	1994				341800																			124.371
	1994				630200																			31.7932
	1994				340100																			0.00015025
	1994				210800																			152.374
	1994				131000																			47.2478
	1994				361000																			198.379
	1994				350500																			147.324
	1994				230500																			261.629
	1994				371000																			223.018
	1994				620100																			0.00015874
	1994				340200																			85.696
	1994				440100																			5.744e-05
	1994				430200																			48.5559
	1994				510400																			221.508
	1994				230400																			315.536
	1994				321000																			69.0217
	1994				450800																			130.327
	1994				410600																			126.739
	1994				621000																			192.569
	1994				360900																			152.208
	1994				440700																			64.0411
	1994				130700																			160.641
	1994				640500																			142.344
	1994				410300																			108.114
	1994				350300																			74.8241
	1994				361100																			234.405
	1994				120000																			0.0003146
	1994				140900																			62.7486
	1994				451000																			215.494
	1994				650100																			0.00030483
	1994				360500																			199.463
	1994				420900																			52.4084
	1994				130200																			103.429
	1994				220500																			205.562
	1994				370200																			0.00022573
	1994				320300																			182.995
	1994				530300																			118.015
	1994				320900																			163.48
	1994				511000																			144.474
	1994				350600
	1994				150100																			1.171e-05
	1994				370100																			271.093
	1994				140200																			156.42
	1994				320200																			114.126
	1994				640100																			0.00022081
	1994				411100																			134.546
	1994				440600																			18.8898
	1994				650200																			290.782
	1994				410100																			0.00033162
	1994				230200																			0.00021136
	1994				130100																			0.00026595
	1994				430300																			44.3904
	1994				610200																			61.7567
	1994				441700																			193.244
	1994				441300																			73.084
	1994				620300																			214.606
	1994				360300																			112.456
	1994				510100																			0.00020021
	1994				211000																			49.3458
	1994				511600																			99.576
	1994				620200																			464.622
	1994				520100																			0.0003053
	1994				140500																			108.457
	1994				231200																			100.357
	1994				431100																			240.038
	1994				520200																			178.929
	1994				230600																			123.818
	1994				460200																			0.00022408
	1994				371100																			95.374
	1994				410700																			67.6908
	1994				420100																			0.00027969
	1994				330200																			142.639
	1994				140100																			0.00028999
	1994				450200																			199.644
	1994				320800																			111.279
	1994				450600																			82.4619
	1994				451300																			135.618
	1994				511400																			67.3023
	1994				640300																			54.4229
	1994				360800																			237.326
	1994				441600																			148.867
	1994				210500																			28.1019
	1994				540500																			78.14
	1994				140800																			203.763
	1994				371200
	1994				360600																			191.382
	1994				320100																			0.00015592
	1994				341000																			189.542
	1994				610400																			21.2531
	1994				150700																			370.158
	1994				220100																			240.689
	1994				340600																			233.825
	1994				130800																			175.766
	1994				211200																			64.4539
	1994				110000																			0.00017255
	1994				330300																			254.785
	1994				430800																			259.486
	1994				450500																			0.00010373
	1994				411000																			81.8664
	1994				130600																			126.851
	1994				341100																			48.7601
	1994				450700																			73.514
	1994				210900																			153.483
	1994				211400																			244.689
	1994				511900																			256.845
	1994				211100																			131.75
	1994				421100																			56.4586
	1994				410800																			62.6031
	1994				210200																			334.677
	1994				211300																			250.715
	1994				520500																			150.32
	1994				421000																			200.067
	1994				430700																			150.381
	1994				431300																			109.951
	1994				450900																			170.251
	1994				320400																			114.645
	1994				540600																			222.607
	1994				350200																			214.901
	1994				510800																			259.849
	1994				500000																			6.36e-05
	1994				130500																			119.211
	1994				440900																			187.737
	1994				421300																			150.36
	1994				620500																			237.692
	1994				441900																			51.2437
	1994				510700																			107.61
	1994				370900																			263.06
	1994				341500																			67.4959
	1994				370700																			130.448
	1994				341600																			221.781
	1994				420500																			289.01
	1994				220800																			209.802
	1994				340300																			122.7
	1994				421200																			83.5689
	1994				640400																			216.557
	1994				450400																			206.445
	1994				310000																			0.00014615
	1994				440500																			283.381
	1994				451200																			210.599
	1994				440800																			130.4
	1994				632500																			109.905
	1994				370800																			256.624
	1994				150800																			269.772
	1994				340400																			92.0536
	1994				371700																			177.496
	1994				321200																			114.766
	1994				370400																			175.118
	1994				330100																			0.00032963
	1994				430600																			126.819
	1994				460400																			158.108
	1994				220600																			246.829
	1994				350800																			254.231
	1994				341300																			204.472
	1994				210300																			74.3971
	1994				330800																			192.827
	1994				431200																			297.77
	1994				530500																			371.512
	1994				431000																			273.444
	1994				611000																			104.024
	1994				520300																			123.452
	1994				350400																			166.782
	1994				210400																			46.668
	1994				511100																			125.645
	1994				230700																			276.803
	1994				371400																			180.048
	1994				230100																			0.00026164
	1994				371300																			97.0912
	1994				360400																			0.00029096
	1994				420600																			260.406
	1994				510600																			61.3667
	1994				510900																			141.968
	1994				410200																			62.6374
	1994				130400																			158.135
	1994				410900																			170.205
	1994				141100																			129.753
	1994				320600																			99.8599
	1994				350700																			128.104
	1994				512000																			78.5274
	1994				441800																			65.0717
	1994				450100																			6.423e-05
	1994				445300																			127.095
	1994				360200																			123.854
	1994				445200																			261.906
	1994				451100																			223.433
	1994				540400																			313.781
	1994				442000																			68.3735
	1994				331000																			212.272
	1994				610100																			0.00020722
	1994				341700																			130.953
	1994				360100																			114.472
	1994				411200																			212.426
	1994				340700																			112.061
	1994				210700																			205.552
	1994				371600																			201.145
	1994				460100																			203.168
	1994				150300																			138.797
	1994				530800																			296.902
	1994				370500																			215.107
	1994				640200																			56.8409
	1994				511300																			147.947
	1994				150600																			216.181
	1994				230300																			133.858
	1994				451400																			113.871
	1994				610700																			226.915
	1994				321300																			112.019
	1995				610100																			0.00020722
	1995				340500																			51.0788
	1995				360500																			199.463
	1995				540100																			0.00027927
	1995				140600																			162.676
	1995				610400																			21.2531
	1995				330500																			72.7469
	1995				140800																			203.763
	1995				630100																			0.00036082
	1995				150500																			241.126
	1995				650100																			0.00030483
	1995				620500																			237.692
	1995				630200																			31.7932
	1995				420300																			256.77
	1995				620600																			164.442
	1995				430800																			259.486
	1995				220100																			240.689
	1995				440600																			18.8898
	1995				451100																			223.433
	1995				330100																			0.00032963
	1995				410300																			108.114
	1995				430400																			152.824
	1995				420200																			82.8662
	1995				141000																			218.403
	1995				360300																			112.456
	1995				420100																			0.00027969
	1995				320200																			114.126
	1995				371000																			223.018
	1995				210600																			200.995
	1995				220700																			152.27
	1995				540400																			313.781
	1995				330800																			192.827
	1995				321100																			60.8846
	1995				140100																			0.00028999
	1995				441800																			65.0717
	1995				411500																			174.049
	1995				510900																			141.968
	1995				321300																			112.019
	1995				510300																			160.647
	1995				451000																			215.494
	1995				510800																			259.849
	1995				110000																			0.00017255
	1995				530800																			296.902
	1995				620400																			60.2758
	1995				430300																			44.3904
	1995				511800																			121.892
	1995				330400																			76.3012
	1995				610600																			254.428
	1995				150600																			216.181
	1995				130300																			226.352
	1995				410200																			62.6374
	1995				611000																			104.024
	1995				650400																			159.966
	1995				230600																			123.818
	1995				340700																			112.061
	1995				540300																			604.368
	1995				530500																			371.512
	1995				510400																			221.508
	1995				230500																			261.629
	1995				341300																			204.472
	1995				431200																			297.77
	1995				331000																			212.272
	1995				500000																			6.36e-05
	1995				130700																			160.641
	1995				450200																			199.644
	1995				450400																			206.445
	1995				211100																			131.75
	1995				620700																			281.992
	1995				340600																			233.825
	1995				411600																			158.985
	1995				460200																			0.00022408
	1995				210200																			334.677
	1995				620900																			449.772
	1995				610900																			184.408
	1995				632500																			109.905
	1995				411200																			212.426
	1995				320400																			114.645
	1995				411700																			196.438
	1995				140200																			156.42
	1995				341200																			178.198
	1995				410800																			62.6031
	1995				210100																			0.00026731
	1995				341400
	1995				140700																			27.1693
	1995				640400																			216.557
	1995				431000																			273.444
	1995				130600																			126.851
	1995				410900																			170.205
	1995				441600																			148.867
	1995				350200																			214.901
	1995				620800																			246.683
	1995				410700																			67.6908
	1995				330300																			254.785
	1995				211000																			49.3458
	1995				511000																			144.474
	1995				320900																			163.48
	1995				431100																			240.038
	1995				410400																			116.118
	1995				370800																			256.624
	1995				341700																			130.953
	1995				130500																			119.211
	1995				440100																			5.744e-05
	1995				370100																			271.093
	1995				430200																			48.5559
	1995				442000																			68.3735
	1995				520200																			178.929
	1995				150100																			1.171e-05
	1995				320600																			99.8599
	1995				520600																			280.418
	1995				511900																			256.845
	1995				640100																			0.00022081
	1995				150900																			117.5
	1995				371200
	1995				330700																			140.817
	1995				530100																			0.00010216
	1995				211400																			244.689
	1995				430700																			150.381
	1995				620200																			464.622
	1995				440800																			130.4
	1995				540600																			222.607
	1995				371500																			222.231
	1995				131100																			111.217
	1995				621100																			89.1655
	1995				330200																			142.639
	1995				451400																			113.871
	1995				510100																			0.00020021
	1995				441900																			51.2437
	1995				130100																			0.00026595
	1995				440900																			187.737
	1995				640200																			56.8409
	1995				150400																			334.034
	1995				420500																			289.01
	1995				610300																			156.241
	1995				510500																			132.326
	1995				621000																			192.569
	1995				360200																			123.854
	1995				640500																			142.344
	1995				360800																			237.326
	1995				310000																			0.00014615
	1995				440200																			189.89
	1995				540200																			219.596
	1995				130900																			92.6636
	1995				370600																			182.085
	1995				341600																			221.781
	1995				441400																			286.475
	1995				511300																			147.947
	1995				341000																			189.542
	1995				450700																			73.514
	1995				511400																			67.3023
	1995				620100																			0.00015874
	1995				370400																			175.118
	1995				520100																			0.0003053
	1995				540500																			78.14
	1995				650200																			290.782
	1995				361100																			234.405
	1995				440400																			58.0426
	1995				421300																			150.36
	1995				211200																			64.4539
	1995				360700																			332.017
	1995				511700																			202.957
	1995				430500																			181.843
	1995				210400																			46.668
	1995				420700																			60.8252
	1995				231000																			0.0002491
	1995				230300																			133.858
	1995				620300																			214.606
	1995				320700																			0.00010946
	1995				350500																			147.324
	1995				340100																			0.00015025
	1995				210300																			74.3971
	1995				321200																			114.766
	1995				610800																			250.607
	1995				451200																			210.599
	1995				231100																			416.18
	1995				440300																			6.924e-05
	1995				360600																			191.382
	1995				340300																			122.7
	1995				411300																			220.038
	1995				140400																			167.455
	1995				445200																			261.906
	1995				370300																			224.175
	1995				210500																			28.1019
	1995				141100																			129.753
	1995				410100																			0.00033162
	1995				511500																			206.132
	1995				410600																			126.739
	1995				131000																			47.2478
	1995				431300																			109.951
	1995				450600																			82.4619
	1995				230900																			173.125
	1995				530400																			64.8741
	1995				420900																			52.4084
	1995				371300																			97.0912
	1995				130200																			103.429
	1995				230200																			0.00021136
	1995				220600																			246.829
	1995				371700																			177.496
	1995				120000																			0.0003146
	1995				451300																			135.618
	1995				211300																			250.715
	1995				370500																			215.107
	1995				530600																			288.099
	1995				230400																			315.536
	1995				220800																			209.802
	1995				511600																			99.576
	1995				130400																			158.135
	1995				450900																			170.251
	1995				530900																			299.867
	1995				130800																			175.766
	1995				411100																			134.546
	1995				140900																			62.7486
	1995				220400																			192.842
	1995				331100																			199.835
	1995				230100																			0.00026164
	1995				150200																			162.107
	1995				330900																			155.196
	1995				341500																			67.4959
	1995				341100																			48.7601
	1995				361000																			198.379
	1995				140500																			108.457
	1995				350900																			70.3984
	1995				350600
	1995				510700																			107.61
	1995				510600																			61.3667
	1995				441200																			82.3331
	1995				530300																			118.015
	1995				440700																			64.0411
	1995				445300																			127.095
	1995				370900																			263.06
	1995				460100																			203.168
	1995				411400																			189.58
	1995				430100																			8.008e-05
	1995				640300																			54.4229
	1995				350800																			254.231
	1995				420800																			206.979
	1995				610700																			226.915
	1995				360900																			152.208
	1995				450100																			6.423e-05
	1995				450300																			327.049
	1995				150300																			138.797
	1995				350400																			166.782
	1995				621200																			312.099
	1995				441300																			73.084
	1995				341800																			124.371
	1995				150800																			269.772
	1995				230700																			276.803
	1995				320800																			111.279
	1995				511100																			125.645
	1995				321000																			69.0217
	1995				421100																			56.4586
	1995				210900																			153.483
	1995				440500																			283.381
	1995				610200																			61.7567
	1995				360100																			114.472
	1995				650500																			489.768
	1995				420600																			260.406
	1995				520500																			150.32
	1995				340200																			85.696
	1995				411000																			81.8664
	1995				350700																			128.104
	1995				610500																			55.1798
	1995				220300																			180.726
	1995				450500																			0.00010373
	1995				370700																			130.448
	1995				512000																			78.5274
	1995				340800																			136.464
	1995				140300																			80.1043
	1995				340400																			92.0536
	1995				230800																			255.768
	1995				450800																			130.327
	1995				410500																			165.711
	1995				320500																			84.7433
	1995				210800																			152.374
	1995				430600																			126.819
	1995				350300																			74.8241
	1995				371600																			201.145
	1995				360400																			0.00029096
	1995				320100																			0.00015592
	1995				220500																			205.562
	1995				371400																			180.048
	1995				520300																			123.452
	1995				350100																			0.00030617
	1995				445100																			290.102
	1995				421200																			83.5689
	1995				460400																			158.108
	1995				421000																			200.067
	1995				520400																			80.8185
	1995				320300																			182.995
	1995				441700																			193.244
	1995				330600																			42.9677
	1995				370200																			0.00022573
	1995				460300																			198.976
	1995				220200																			218.53
	1995				231200																			100.357
	1995				430900																			67.5809
	1995				210700																			205.552
	1995				371100																			95.374
	1995				530700																			342.787
	1995				441500																			137.8
	1995				150700																			370.158
	1996				421100																			56.4586
	1996				511100																			125.645
	1996				130100																			0.00026595
	1996				420700																			60.8252
	1996				371300																			97.0912
	1996				620400																			60.2758
	1996				140400																			167.455
	1996				341000																			189.542
	1996				640400																			216.557
	1996				440500																			283.381
	1996				451400																			113.871
	1996				341500																			67.4959
	1996				220800																			209.802
	1996				511700																			202.957
	1996				220200																			218.53
	1996				230800																			255.768
	1996				320900																			163.48
	1996				330900																			155.196
	1996				211300																			250.715
	1996				150800																			269.772
	1996				340200																			85.696
	1996				321000																			69.0217
	1996				610800																			250.607
	1996				512000																			78.5274
	1996				120000																			0.0003146
	1996				360800																			237.326
	1996				341400
	1996				340100																			0.00015025
	1996				511000																			144.474
	1996				460100																			203.168
	1996				220700																			152.27
	1996				440200																			189.89
	1996				530300																			118.015
	1996				620200																			464.622
	1996				150600																			216.181
	1996				511400																			67.3023
	1996				511600																			99.576
	1996				360100																			114.472
	1996				450700																			73.514
	1996				350400																			166.782
	1996				530600																			288.099
	1996				430200																			48.5559
	1996				371600																			201.145
	1996				530900																			299.867
	1996				340300																			122.7
	1996				510100																			0.00020021
	1996				440300																			6.924e-05
	1996				330100																			0.00032963
	1996				620800																			246.683
	1996				130800																			175.766
	1996				220400																			192.842
	1996				610200																			61.7567
	1996				540100																			0.00027927
	1996				511500																			206.132
	1996				140800																			203.763
	1996				370800																			256.624
	1996				540400																			313.781
	1996				451100																			223.433
	1996				140300																			80.1043
	1996				540300																			604.368
	1996				340400																			92.0536
	1996				231100																			416.18
	1996				340600																			233.825
	1996				340700																			112.061
	1996				520500																			150.32
	1996				230300																			133.858
	1996				130700																			160.641
	1996				360600																			191.382
	1996				150700																			370.158
	1996				210900																			153.483
	1996				430300																			44.3904
	1996				640300																			54.4229
	1996				220500																			205.562
	1996				440700																			64.0411
	1996				511900																			256.845
	1996				371100																			95.374
	1996				445200																			261.906
	1996				520600																			280.418
	1996				510600																			61.3667
	1996				150200																			162.107
	1996				350800																			254.231
	1996				621200																			312.099
	1996				420300																			256.77
	1996				450400																			206.445
	1996				650500																			489.768
	1996				231000																			0.0002491
	1996				610900																			184.408
	1996				460400																			158.108
	1996				141000																			218.403
	1996				350300																			74.8241
	1996				140200																			156.42
	1996				210500																			28.1019
	1996				441600																			148.867
	1996				420200																			82.8662
	1996				140500																			108.457
	1996				370400																			175.118
	1996				320200																			114.126
	1996				510500																			132.326
	1996				500000																			6.36e-05
	1996				130300																			226.352
	1996				411100																			134.546
	1996				150100																			1.171e-05
	1996				520100																			0.0003053
	1996				210100																			0.00026731
	1996				370900																			263.06
	1996				231200																			100.357
	1996				632500																			109.905
	1996				350700																			128.104
	1996				371700																			177.496
	1996				210700																			205.552
	1996				330800																			192.827
	1996				441200																			82.3331
	1996				350900																			70.3984
	1996				320100																			0.00015592
	1996				640500																			142.344
	1996				450200																			199.644
	1996				320600																			99.8599
	1996				445300																			127.095
	1996				210800																			152.374
	1996				410100																			0.00033162
	1996				320700																			0.00010946
	1996				150900																			117.5
	1996				431000																			273.444
	1996				421000																			200.067
	1996				360200																			123.854
	1996				420900																			52.4084
	1996				450800																			130.327
	1996				411700																			196.438
	1996				421200																			83.5689
	1996				441500																			137.8
	1996				431200																			297.77
	1996				630100																			0.00036082
	1996				530800																			296.902
	1996				410400																			116.118
	1996				510700																			107.61
	1996				361100																			234.405
	1996				230100																			0.00026164
	1996				330400																			76.3012
	1996				421300																			150.36
	1996				130400																			158.135
	1996				510900																			141.968
	1996				210200																			334.677
	1996				611000																			104.024
	1996				360300																			112.456
	1996				610300																			156.241
	1996				140700																			27.1693
	1996				430500																			181.843
	1996				310000																			0.00014615
	1996				341100																			48.7601
	1996				360700																			332.017
	1996				620500																			237.692
	1996				360900																			152.208
	1996				371200
	1996				130200																			103.429
	1996				440800																			130.4
	1996				510800																			259.849
	1996				610700																			226.915
	1996				150300																			138.797
	1996				410500																			165.711
	1996				450600																			82.4619
	1996				411000																			81.8664
	1996				411400																			189.58
	1996				370100																			271.093
	1996				650200																			290.782
	1996				640200																			56.8409
	1996				430600																			126.819
	1996				620700																			281.992
	1996				650100																			0.00030483
	1996				451200																			210.599
	1996				140100																			0.00028999
	1996				450300																			327.049
	1996				620100																			0.00015874
	1996				442000																			68.3735
	1996				230400																			315.536
	1996				420800																			206.979
	1996				520200																			178.929
	1996				511300																			147.947
	1996				410600																			126.739
	1996				411300																			220.038
	1996				230700																			276.803
	1996				211400																			244.689
	1996				350200																			214.901
	1996				445100																			290.102
	1996				360500																			199.463
	1996				410800																			62.6031
	1996				370600																			182.085
	1996				360400																			0.00029096
	1996				350600
	1996				330700																			140.817
	1996				431300																			109.951
	1996				361000																			198.379
	1996				140600																			162.676
	1996				341600																			221.781
	1996				341700																			130.953
	1996				450900																			170.251
	1996				530500																			371.512
	1996				331100																			199.835
	1996				110000																			0.00017255
	1996				520400																			80.8185
[truncated: 18,662 more rows]
